# Supplementary material for: INSTIs and NNRTIs Potently Inhibit HIV-1 Polypurine Tract Mutants in a Single Round Infection Assay
Source: Viruses. 2021 Dec 14;13(12):2501. doi: 10.3390/v13122501 (PMC8705849; doi:10.3390/v13122501)
Supplement: Supplementary file 1 [file viruses-13-02501-s001.zip]

Archive with 1 entries (1 files):
- SUPPLEMENTALINFORMATIONPPT mutant study.pdf
